# Supplementary material for: Hierarchical Lotus-Seedpod-Derived Porous Activated Carbon Encapsulated with NiCo2S4 for a High-Performance All-Solid-State Asymmetric Supercapacitor
Source: Molecules. 2023 Jun 27;28(13):5020. doi: 10.3390/molecules28135020 (PMC10343735; doi:10.3390/molecules28135020)
Supplement: Supplementary file 1 [file molecules-28-05020-s001.zip]

Archive with 1 entries (1 files):
- molecules-2391810-supplementary.pdf
